# Supplementary material for: A Combined Phenotypic-Genotypic Predictive Algorithm for In Vitro Detection of Bicarbonate: β-Lactam Sensitization among Methicillin-Resistant Staphylococcus aureus (MRSA)
Source: Antibiotics (Basel). 2021 Sep 9;10(9):1089. doi: 10.3390/antibiotics10091089 (PMC8469475; doi:10.3390/antibiotics10091089)
Supplement: Supplementary file 1 [file antibiotics-10-01089-s001.zip]

Archive with 1 entries (1 files):
- antibiotics-1337340-supplementary.pdf
